# Supplementary material for: Multi‐omic expression of the VEGF family relates to Alzheimer's disease across diverse populations
Source: Alzheimers Dement. 2026 Jan 28;22(1):e71100. doi: 10.1002/alz.71100 (PMC12848908; doi:10.1002/alz.71100)
Supplement: Supplementary file 2 — Supporting Information [file ALZ-22-e71100-s002.xlsx]

## Sheet: Sheet1
Supplemental Table 1 - Full statistical analyses results.
Gene	Tissue	B	SE	P	Outcome	Group	Datatype	P.FDR
FLT1	DLPFC	3.16959	0.257348	7.1286e-32	Braak Stage	All	TMT	4.38409e-29
FLT1	DLPFC	4.58342	0.383735	1.17702e-29	CERAD Score	All	TMT	3.61935e-27
FLT1	DLPFC	5.79831	0.565725	1.19159e-24	Diagnosis	All	TMT	2.44275e-22
FLT1	DLPFC	4.38465	0.444946	3.34329e-20	Thal Phase	All	TMT	5.1403e-18
FLT1	DLPFC	5.33442	0.589673	1.47737e-19	Any Amyloid	All	TMT	1.81716e-17
FLT1	DLPFC	5.10161	0.5385	5.88753e-19	CERAD Score	NHW	TMT	6.03472e-17
FLT1	DLPFC	3.59459	0.386566	1.40405e-18	Braak Stage	NHW	TMT	1.23356e-16
FLT1	DLPFC	6.6347	0.828796	1.19251e-15	Diagnosis	NHW	TMT	9.16742e-14
FLT1	DLPFC	7.12713	1.00293	1.19212e-12	Any Amyloid	NHW	TMT	8.14615e-11
FLT1	DLPFC	4.52858	0.716617	2.00489e-09	CERAD Score	NHB	TMT	1.23301e-07
FLT1	DLPFC	3.96932	0.636538	4.28908e-09	Thal Phase	NHB	TMT	2.39799e-07
FLT1	DLPFC	2.84195	0.484622	1.74307e-08	Braak Stage	NHB	TMT	8.93323e-07
FLT1	DLPFC	3.23199	0.560685	4.80007e-08	Braak Stage	Hisp	TMT	2.2708e-06
FLT1	DLPFC	4.34862	0.821303	8.06751e-07	Thal Phase	Hisp	TMT	3.54394e-05
FLT1	DLPFC	5.09954	1.09013	2.89827e-06	Diagnosis	NHB	TMT	0.000118829
FLT1	DLPFC	3.9443	0.955116	3.6331e-05	Any Amyloid	NHB	TMT	0.00139647
FLT1	STG	4.25878	1.05778	5.66951e-05	Diagnosis	All	TMT	0.00205103
FLT1	DLPFC	6.03315	1.38896	6.36012e-05	Thal Phase	NHW	TMT	0.00217304
VEGFA	CN	-1.02658	0.251699	8.55398e-05	CERAD Score	NHB	RNA	0.00276879
VEGFA	CN	-0.742849	0.190363	0.000150199	Braak Stage	NHB	RNA	0.00461861
FLT4	STG	3.63792	0.968013	0.000171185	Diagnosis	All	TMT	0.00501328
VEGFA	CN	-0.827285	0.249255	0.000903284	Diagnosis	All	RNA	0.0252509
FLT1	DLPFC	3.81723	1.12305	0.00114298	CERAD Score	Hisp	TMT	0.0305624
FLT1	DLPFC	4.3606	1.35642	0.0013054	Diagnosis	Hisp	TMT	0.0334509
FLT1	STG	5.3872	1.69779	0.00150838	Diagnosis	NHW	TMT	0.0371062
FLT1	STG	3.02564	0.919385	0.00161601	Braak Stage	NHW	TMT	0.0382249
FLT1	STG	0.480308	0.154475	0.00205483	Braak Stage	All	RNA	0.0458517
VEGFA	DLPFC	-0.859953	0.272857	0.00208756	CERAD Score	NHB	RNA	0.0458517
VEGFA	CN	-0.545849	0.177793	0.00243994	CERAD Score	All	RNA	0.0500188
FLT4	STG	2.75907	0.874711	0.0024366	Braak Stage	NHW	TMT	0.0500188
FLT1	DLPFC	0.454289	0.149831	0.00261656	Braak Stage	All	RNA	0.0519092
VEGFA	CN	-1.24502	0.416467	0.00279446	Diagnosis	NHB	RNA	0.053706
FLT4	STG	4.54308	1.52568	0.00290379	Diagnosis	NHW	TMT	0.054116
FLT1	STG	1.89797	0.635681	0.00335606	Braak Stage	All	TMT	0.0605385
VEGFC	CN	-0.683507	0.229523	0.00344528	Braak Stage	NHB	RNA	0.0605385
VEGFC	CN	-0.897013	0.301046	0.00354556	CERAD Score	NHB	RNA	0.0605701
FLT1	DLPFC	0.536903	0.186749	0.00440162	Thal Phase	All	RNA	0.0702145
VEGFA	CN	-0.380052	0.132946	0.00455713	Braak Stage	All	RNA	0.0702145
FLT1	DLPFC	4.22554	1.48991	0.00456679	Any Amyloid	Hisp	TMT	0.0702145
VEGFB	DLPFC	3.54572	1.193	0.00453905	Thal Phase	NHW	RNA	0.0702145
VEGFB	STG	1.09091	0.382051	0.0047232	Thal Phase	All	RNA	0.0708479
FLT4	STG	1.68024	0.600653	0.00590015	Braak Stage	All	TMT	0.0863951
VEGFA	STG	-0.374502	0.136469	0.00642943	Braak Stage	All	RNA	0.0919559
VEGFB	STG	1.21101	0.447837	0.00684846	Diagnosis	All	RNA	0.0957228
FLT1	STG	0.681788	0.254131	0.00730032	Diagnosis	All	RNA	0.0997711
VEGFA	DLPFC	-0.95095	0.356417	0.00762852	Any Amyloid	NHB	RNA	0.10199
NRP1	STG	-1.37128	0.511373	0.00856092	Braak Stage	Hisp	RNA	0.112021
NRP1	DLPFC	-1.02272	0.383331	0.00885293	Braak Stage	Hisp	RNA	0.113428
VEGFA	STG	-0.586744	0.224942	0.0103961	Braak Stage	NHB	RNA	0.130482
FLT4	STG	0.450423	0.175662	0.0108285	Braak Stage	All	RNA	0.130579
VEGFB	DLPFC	1.6193	0.618735	0.0107462	Braak Stage	NHW	RNA	0.130579
FLT1	STG	1.19989	0.460202	0.0121916	Thal Phase	NHW	RNA	0.14234
NRP1	DLPFC	-0.976731	0.384683	0.0122667	Braak Stage	NHB	RNA	0.14234
FLT4	STG	1.07074	0.422871	0.0132006	CERAD Score	NHB	RNA	0.15034
NRP1	DLPFC	-1.13814	0.452924	0.0142479	Thal Phase	Hisp	RNA	0.156802
FLT1	CN	-0.659981	0.265113	0.0142779	CERAD Score	NHB	RNA	0.156802
VEGFB	STG	0.692464	0.283143	0.0150325	Braak Stage	All	RNA	0.162193
NRP1	DLPFC	-0.556255	0.23396	0.0179815	Braak Stage	All	RNA	0.187311
VEGFA	DLPFC	-0.914178	0.387158	0.0182133	Diagnosis	NHB	RNA	0.187311
NRP1	CN	-0.886415	0.370044	0.0182743	CERAD Score	NHB	RNA	0.187311
VEGFC	STG	0.371293	0.15846	0.0197731	Braak Stage	All	RNA	0.199351
NRP1	CN	-0.84288	0.366564	0.0214817	Diagnosis	All	RNA	0.206613
FLT1	CN	-0.513514	0.22074	0.0215012	Braak Stage	NHB	RNA	0.206613
FLT4	STG	0.701382	0.298847	0.0208785	Braak Stage	Hisp	RNA	0.206613
VEGFB	DLPFC	0.839396	0.366125	0.0227305	Thal Phase	All	RNA	0.211807
PGF	CN	-0.797781	0.350007	0.0226475	Diagnosis	NHB	RNA	0.211807
NRP1	STG	-1.54153	0.667288	0.0239685	Thal Phase	Hisp	RNA	0.216774
NRP1	DLPFC	-2.34383	0.995194	0.0237811	CERAD Score	Hisp	RNA	0.216774
VEGFB	STG	0.928202	0.408729	0.0244754	CERAD Score	All	RNA	0.21815
VEGFC	STG	1.10766	0.498948	0.026419	Diagnosis	NHW	RNA	0.232109
VEGFB	DLPFC	0.614856	0.277273	0.0272509	Braak Stage	All	RNA	0.236046
NRP1	CN	-0.602315	0.272227	0.028072	CERAD Score	All	RNA	0.239781
PGF	CN	-0.718753	0.328918	0.0288738	Any Amyloid	NHB	RNA	0.243252
VEGFA	CN	-0.746094	0.344679	0.0304178	Any Amyloid	NHB	RNA	0.252797
FLT1	STG	0.429074	0.197879	0.0312392	Thal Phase	All	RNA	0.253499
NRP2	STG	0.689675	0.319258	0.03187	Thal Phase	All	RNA	0.253499
FLT4	CN	0.39187	0.18038	0.032448	Thal Phase	NHB	RNA	0.253499
FLT1	STG	1.14006	0.506762	0.0314781	CERAD Score	Hisp	RNA	0.253499
VEGFA	STG	-0.670625	0.307427	0.0325633	Braak Stage	NHW	RNA	0.253499
VEGFA	DLPFC	-0.460322	0.214874	0.0339917	Braak Stage	NHB	RNA	0.261311
NRP2	DLPFC	0.554996	0.261418	0.0344763	Braak Stage	All	RNA	0.261765
VEGFA	STG	-0.351862	0.166248	0.0354643	Thal Phase	All	RNA	0.265284
FLT4	STG	0.77296	0.361846	0.0358026	Thal Phase	NHB	RNA	0.265284
NRP2	DLPFC	0.975833	0.461763	0.0369694	Braak Stage	Hisp	RNA	0.270669
VEGFA	CN	-0.511211	0.243164	0.0383175	Thal Phase	NHB	RNA	0.277238
VEGFC	STG	0.98596	0.466747	0.0399927	Thal Phase	NHW	RNA	0.285994
FLT1	STG	0.4975	0.240897	0.040507	CERAD Score	All	RNA	0.286343
KDR	DLPFC	0.387565	0.190332	0.0428177	Thal Phase	All	RNA	0.292587
FLT4	STG	0.550229	0.270892	0.0422371	Diagnosis	All	RNA	0.292587
KDR	DLPFC	0.605553	0.294734	0.0426375	Thal Phase	NHB	RNA	0.292587
NRP1	DLPFC	-0.967745	0.472702	0.0433645	Thal Phase	NHB	RNA	0.293068
NRP1	CN	-0.363366	0.181533	0.0462375	Braak Stage	All	RNA	0.305764
PGF	CN	-0.418418	0.207316	0.0459752	CERAD Score	NHB	RNA	0.305764
VEGFA	STG	-0.659745	0.337779	0.050798	Diagnosis	NHB	RNA	0.332348
VEGFB	STG	1.1988	0.610755	0.0532337	Thal Phase	NHB	RNA	0.341028
NRP2	CN	-0.741328	0.378757	0.0528268	CERAD Score	NHB	RNA	0.341028
VEGFB	STG	1.00881	0.531806	0.0578353	Any Amyloid	All	RNA	0.342007
VEGFB	STG	1.53905	0.780757	0.0546018	Thal Phase	NHW	RNA	0.342007
FLT1	DLPFC	0.873329	0.447824	0.0567747	Thal Phase	NHW	RNA	0.342007
FLT1	CN	-0.791117	0.415015	0.0566197	Diagnosis	NHB	RNA	0.342007
NRP1	CN	-1.0485	0.548218	0.0558054	Diagnosis	NHB	RNA	0.342007
NRP2	DLPFC	2.70262	1.42302	0.0575359	Diagnosis	Hisp	RNA	0.342007
VEGFC	STG	0.678964	0.349556	0.0554441	CERAD Score	NHB	RNA	0.342007
FLT4	STG	0.561417	0.290818	0.0561949	Braak Stage	NHB	RNA	0.342007
NRP1	STG	-3.18198	1.68818	0.0594484	Diagnosis	Hisp	RNA	0.348198
NRP1	DLPFC	-0.535097	0.283682	0.0604625	Thal Phase	All	RNA	0.350797
FLT4	CN	0.221208	0.117902	0.0621951	Thal Phase	All	RNA	0.355839
FLT1	CN	0.547765	0.290402	0.0624888	Thal Phase	NHB	RNA	0.355839
FLT1	DLPFC	0.52517	0.278536	0.0632922	Braak Stage	NHW	RNA	0.357107
NRP1	CN	-0.986525	0.535121	0.0652482	Any Amyloid	NHB	RNA	0.364797
VEGFA	DLPFC	-0.342927	0.186698	0.0676602	CERAD Score	All	RNA	0.374874
FLT1	DLPFC	0.411959	0.226733	0.0692269	Diagnosis	All	RNA	0.376766
NRP2	STG	1.45526	0.800322	0.069011	Diagnosis	NHW	RNA	0.376766
VEGFC	CN	-0.787356	0.434574	0.0700191	Any Amyloid	NHB	RNA	0.377735
NRP1	STG	-1.10268	0.606639	0.0713117	Braak Stage	All	TMT	0.381363
NRP2	DLPFC	-1.54987	0.855429	0.0720994	Braak Stage	Hisp	TMT	0.382246
VEGFC	STG	1.1287	0.608217	0.07272	CERAD Score	Hisp	RNA	0.382246
VEGFC	STG	0.442371	0.247753	0.0741744	Diagnosis	All	RNA	0.385993
VEGFA	STG	-0.752199	0.412646	0.0746881	Thal Phase	NHW	RNA	0.385993
VEGFB	CN	-1.47029	0.832795	0.0774807	Diagnosis	NHB	RNA	0.397089
FLT1	CN	-0.289824	0.165811	0.0815191	Braak Stage	All	RNA	0.397564
KDR	DLPFC	0.243323	0.139683	0.0824218	Braak Stage	All	RNA	0.397564
FLT1	CN	-0.362984	0.207487	0.0817658	CERAD Score	All	RNA	0.397564
VEGFC	STG	0.431371	0.246221	0.0816835	CERAD Score	All	RNA	0.397564
KDR	CN	3.04646	1.49793	0.0814567	Thal Phase	NHW	RNA	0.397564
NRP2	STG	1.3066	0.738633	0.0833914	Thal Phase	NHW	RNA	0.397564
VEGFB	STG	1.43859	0.826575	0.0817855	Diagnosis	NHB	RNA	0.397564
NRP1	CN	-0.408022	0.230428	0.0788818	Braak Stage	NHB	RNA	0.397564
KDR	CN	-0.530407	0.303538	0.0830407	Braak Stage	Hisp	RNA	0.397564
NRP2	CN	-1.02649	0.597204	0.0856474	Any Amyloid	NHB	RNA	0.399039
FLT4	STG	0.911016	0.529461	0.0853145	Diagnosis	NHB	RNA	0.399039
VEGFC	STG	0.574784	0.328778	0.0848698	Braak Stage	NHW	RNA	0.399039
VEGFA	CN	-0.28068	0.163561	0.0878161	Thal Phase	All	RNA	0.400051
VEGFB	DLPFC	0.925619	0.535673	0.0872118	Thal Phase	NHB	RNA	0.400051
VEGFC	CN	-0.791961	0.462414	0.086774	Diagnosis	NHB	RNA	0.400051
VEGFB	STG	1.04736	0.611075	0.0902224	CERAD Score	NHB	RNA	0.405013
KDR	STG	0.378466	0.220952	0.0896568	Braak Stage	NHB	RNA	0.405013
FLT4	DLPFC	0.308699	0.186956	0.100003	Thal Phase	All	RNA	0.410012
VEGFC	CN	-0.379697	0.225593	0.09393	CERAD Score	All	RNA	0.410012
FLT1	STG	1.33756	0.806071	0.0998674	Thal Phase	All	TMT	0.410012
KDR	STG	0.546065	0.317886	0.0924157	Thal Phase	NHW	RNA	0.410012
NRP2	STG	3.15095	1.8772	0.0932418	Any Amyloid	NHW	RNA	0.410012
FLT4	DLPFC	-0.651272	0.393418	0.0978391	Any Amyloid	NHB	RNA	0.410012
VEGFB	CN	5.69573	3.40184	0.0940699	Diagnosis	NHW	RNA	0.410012
KDR	STG	0.678208	0.407653	0.0961748	Diagnosis	NHW	RNA	0.410012
VEGFA	CN	-0.788436	0.473851	0.0961348	Diagnosis	Hisp	RNA	0.410012
NRP2	STG	1.58691	0.926689	0.0982766	CERAD Score	NHW	RNA	0.410012
VEGFA	STG	-0.465665	0.279232	0.0991067	CERAD Score	NHB	RNA	0.410012
VEGFB	STG	1.48707	0.871155	0.0975067	CERAD Score	Hisp	RNA	0.410012
VEGFB	STG	0.783928	0.470274	0.0986204	Braak Stage	Hisp	RNA	0.410012
FLT1	STG	2.34156	1.39899	0.101441	Thal Phase	NHW	TMT	0.411132
FLT4	STG	0.89145	0.544535	0.101613	Any Amyloid	NHB	RNA	0.411132
PGF	CN	-0.253369	0.15722	0.10865	CERAD Score	All	RNA	0.426347
NRP1	STG	-2.94148	1.78493	0.106651	Braak Stage	NHB	TMT	0.426347
FLT1	DLPFC	0.50221	0.309223	0.107632	Thal Phase	NHB	RNA	0.426347
VEGFB	DLPFC	1.33212	0.830793	0.10884	Diagnosis	NHW	RNA	0.426347
PGF	CN	0.383528	0.236327	0.107157	Braak Stage	Hisp	RNA	0.426347
VEGFA	STG	-0.297335	0.187662	0.113099	Diagnosis	All	RNA	0.43609
NRP2	DLPFC	-0.655736	0.415628	0.115613	Thal Phase	All	TMT	0.43609
VEGFB	STG	1.24342	0.791538	0.116207	Any Amyloid	NHB	RNA	0.43609
VEGFB	STG	2.38948	1.52067	0.116105	Diagnosis	Hisp	RNA	0.43609
VEGFB	STG	1.96376	1.21024	0.116291	CERAD Score	NHW	RNA	0.43609
NRP2	DLPFC	2.12669	1.30828	0.112309	CERAD Score	Hisp	RNA	0.43609
FLT4	DLPFC	0.459772	0.289158	0.114862	Braak Stage	Hisp	RNA	0.43609
NRP1	CN	-0.565196	0.361528	0.11797	Any Amyloid	All	RNA	0.436412
VEGFA	STG	-0.425083	0.268657	0.117639	Thal Phase	NHB	RNA	0.436412
VEGFB	CN	-1.16448	0.748487	0.11976	Any Amyloid	NHB	RNA	0.436412
FLT1	DLPFC	-1.2866	0.82632	0.119464	Any Amyloid	Hisp	RNA	0.436412
VEGFA	STG	0.654624	0.409712	0.119925	CERAD Score	Hisp	RNA	0.436412
FLT4	DLPFC	0.236757	0.153747	0.124515	Braak Stage	All	RNA	0.446594
FLT4	DLPFC	1.11265	0.726472	0.125627	Diagnosis	Hisp	RNA	0.446594
PGF	CN	-0.261856	0.169309	0.124314	Braak Stage	NHB	RNA	0.446594
FLT1	CN	-0.428567	0.277547	0.125107	Braak Stage	Hisp	RNA	0.446594
NRP2	DLPFC	0.809747	0.528341	0.128658	Thal Phase	NHB	RNA	0.448289
NRP2	CN	-0.93558	0.617507	0.129749	Diagnosis	NHB	RNA	0.448289
NRP2	STG	-1.91819	1.26496	0.129418	Diagnosis	Hisp	RNA	0.448289
NRP1	DLPFC	-1.56699	1.03234	0.12904	Diagnosis	Hisp	RNA	0.448289
FLT4	STG	-1.37051	0.875246	0.129029	CERAD Score	NHW	RNA	0.448289
NRP1	STG	-5.20294	3.44601	0.131083	Any Amyloid	All	TMT	0.450369
NRP2	CN	1.40232	0.934657	0.133521	Diagnosis	Hisp	RNA	0.456198
NRP2	CN	-0.384873	0.2569	0.135689	CERAD Score	All	RNA	0.460108
NRP1	STG	-5.20391	3.4459	0.136162	CERAD Score	All	TMT	0.460108
VEGFB	DLPFC	0.593962	0.39994	0.13751	Diagnosis	All	RNA	0.462124
VEGFB	CN	-1.0892	0.727501	0.138975	Thal Phase	Hisp	RNA	0.463814
VEGFB	CN	3.62052	2.45073	0.139589	Any Amyloid	NHW	RNA	0.463814
FLT1	STG	0.458585	0.308648	0.140276	Braak Stage	NHB	RNA	0.463814
FLT4	STG	0.308886	0.21215	0.146871	Thal Phase	All	RNA	0.465695
KDR	STG	0.1924	0.134018	0.152149	Braak Stage	All	RNA	0.465695
FLT1	STG	3.09194	2.15976	0.152256	Any Amyloid	All	TMT	0.465695
FLT4	STG	1.09866	0.767245	0.154965	Thal Phase	All	TMT	0.465695
FLT1	STG	3.09362	2.16037	0.157253	CERAD Score	All	TMT	0.465695
FLT4	STG	1.9674	1.3198	0.143345	Thal Phase	NHW	TMT	0.465695
FLT1	STG	7.36566	5.16476	0.153828	Any Amyloid	NHB	TMT	0.465695
FLT1	STG	7.56822	5.29162	0.152652	Diagnosis	NHB	TMT	0.465695
NRP1	STG	-1.07395	0.730294	0.14623	Braak Stage	NHW	TMT	0.465695
VEGFA	CN	-0.918397	0.581495	0.158261	Thal Phase	NHW	RNA	0.465695
VEGFB	CN	2.61099	1.57812	0.142001	Thal Phase	NHW	RNA	0.465695
KDR	STG	0.362563	0.246052	0.144687	Thal Phase	NHB	RNA	0.465695
KDR	STG	0.883125	0.622532	0.156015	Any Amyloid	NHW	RNA	0.465695
VEGFA	STG	-0.491414	0.345891	0.155398	Any Amyloid	NHB	RNA	0.465695
VEGFB	DLPFC	-1.06533	0.739497	0.149694	Any Amyloid	NHB	RNA	0.465695
VEGFB	STG	1.184	0.820579	0.149055	Diagnosis	NHW	RNA	0.465695
FLT1	DLPFC	0.589824	0.409958	0.150224	Diagnosis	NHW	RNA	0.465695
KDR	DLPFC	0.601126	0.425945	0.158164	Diagnosis	NHB	RNA	0.465695
NRP1	DLPFC	-0.848702	0.588922	0.149554	Diagnosis	NHB	RNA	0.465695
VEGFB	CN	1.4092	0.994836	0.156625	Diagnosis	Hisp	RNA	0.465695
VEGFC	DLPFC	1.16159	0.797154	0.145068	Diagnosis	Hisp	RNA	0.465695
VEGFB	CN	1.93567	1.29059	0.152001	CERAD Score	NHW	RNA	0.465695
NRP2	CN	-0.779706	0.542408	0.156457	CERAD Score	Hisp	RNA	0.465695
FLT1	STG	7.36987	5.16115	0.162993	CERAD Score	NHB	TMT	0.477337
NRP2	DLPFC	0.553049	0.398064	0.164727	Diagnosis	All	RNA	0.480129
FLT1	STG	0.433849	0.31348	0.166366	Any Amyloid	All	RNA	0.482617
FLT4	STG	6.9242	5.02989	0.168633	Diagnosis	NHB	TMT	0.484623
VEGFB	STG	0.987257	0.709082	0.168435	Thal Phase	Hisp	RNA	0.484623
FLT1	CN	-0.413062	0.301352	0.170469	Diagnosis	All	RNA	0.485363
NRP2	STG	-0.573636	0.415609	0.170393	Braak Stage	NHB	RNA	0.485363
FLT4	STG	6.69504	4.89367	0.17128	Any Amyloid	NHB	TMT	0.485426
FLT1	STG	0.500017	0.36386	0.173035	CERAD Score	NHB	RNA	0.48815
NRP1	CN	-0.310487	0.229552	0.177832	Thal Phase	All	RNA	0.490788
KDR	STG	0.206322	0.152803	0.178375	Thal Phase	All	RNA	0.490788
FLT4	STG	2.78229	2.0703	0.178978	Any Amyloid	All	TMT	0.490788
NRP1	STG	2.77813	2.03077	0.178414	Thal Phase	NHB	TMT	0.490788
FLT1	STG	0.57704	0.429946	0.179557	Diagnosis	NHW	RNA	0.490788
PGF	CN	0.741225	0.546674	0.175137	Diagnosis	Hisp	RNA	0.490788
KDR	STG	0.403004	0.29542	0.176201	CERAD Score	NHB	RNA	0.490788
FLT4	STG	6.68876	4.88596	0.18054	CERAD Score	NHB	TMT	0.491293
FLT4	STG	2.78229	2.07012	0.183918	CERAD Score	All	TMT	0.496094
VEGFB	STG	1.96605	1.47883	0.183696	Any Amyloid	NHW	RNA	0.496094
KDR	DLPFC	0.394717	0.294835	0.184744	Braak Stage	NHW	RNA	0.496146
NRP2	DLPFC	0.425232	0.321381	0.187044	Thal Phase	All	RNA	0.497086
NRP2	DLPFC	2.19736	1.65022	0.187519	CERAD Score	Hisp	TMT	0.497086
NRP1	DLPFC	-0.625018	0.469779	0.186096	CERAD Score	NHB	RNA	0.497086
FLT4	DLPFC	0.392654	0.296423	0.188435	Thal Phase	NHB	RNA	0.497372
KDR	DLPFC	0.26543	0.202028	0.191166	Braak Stage	NHB	RNA	0.502424
NRP2	DLPFC	2.36809	1.81594	0.192213	Any Amyloid	Hisp	RNA	0.503026
VEGFC	CN	0.670888	0.510167	0.194159	CERAD Score	Hisp	RNA	0.505966
KDR	STG	0.284341	0.220134	0.196472	Diagnosis	All	RNA	0.509831
NRP2	STG	-2.52995	1.96293	0.197445	Any Amyloid	Hisp	RNA	0.510204
NRP2	STG	-1.14617	0.881369	0.202739	CERAD Score	Hisp	RNA	0.521691
NRP1	DLPFC	0.799866	0.630045	0.205186	CERAD Score	NHW	TMT	0.523608
VEGFB	DLPFC	-0.711976	0.557883	0.204545	CERAD Score	NHB	RNA	0.523608
VEGFB	DLPFC	-1.59548	1.2676	0.208155	Any Amyloid	Hisp	RNA	0.528989
NRP2	DLPFC	-0.399848	0.319811	0.211593	Braak Stage	All	TMT	0.533319
FLT1	STG	0.903407	0.722739	0.211308	Diagnosis	Hisp	RNA	0.533319
KDR	CN	0.460749	0.367998	0.213798	Thal Phase	NHB	RNA	0.536678
VEGFC	STG	0.546261	0.442385	0.216902	Any Amyloid	NHB	RNA	0.540059
VEGFC	CN	0.347043	0.279282	0.216351	Braak Stage	Hisp	RNA	0.540059
KDR	CN	-0.646207	0.519253	0.218793	CERAD Score	Hisp	RNA	0.542571
KDR	CN	2.06851	1.68636	0.219967	Any Amyloid	NHW	RNA	0.543291
VEGFC	DLPFC	0.226764	0.185456	0.222625	Thal Phase	All	RNA	0.547657
FLT4	DLPFC	0.721449	0.587627	0.227099	CERAD Score	Hisp	RNA	0.554229
VEGFC	STG	0.321123	0.26432	0.227078	Braak Stage	NHB	RNA	0.554229
NRP1	DLPFC	0.802186	0.665861	0.228306	Diagnosis	NHW	RNA	0.554972
NRP1	DLPFC	-2.91049	2.42447	0.229959	Diagnosis	Hisp	TMT	0.55679
VEGFB	CN	-0.473313	0.394004	0.231166	Thal Phase	All	RNA	0.557518
FLT1	DLPFC	0.337881	0.281477	0.232123	Braak Stage	NHB	RNA	0.557639
FLT1	CN	-1.20387	0.924593	0.234103	Thal Phase	NHW	RNA	0.559066
FLT1	STG	0.285188	0.238471	0.234535	Braak Stage	Hisp	RNA	0.559066
NRP2	STG	-1.98952	1.68343	0.243771	Thal Phase	NHB	TMT	0.567432
VEGFC	CN	-0.333296	0.285073	0.245426	Thal Phase	NHB	RNA	0.567432
FLT1	CN	-0.423823	0.363815	0.244043	Any Amyloid	NHB	RNA	0.567432
FLT4	CN	-0.483059	0.415711	0.245232	Any Amyloid	Hisp	RNA	0.567432
NRP1	CN	-3.64131	3.10485	0.240884	Diagnosis	NHW	RNA	0.567432
VEGFC	DLPFC	-0.507944	0.431442	0.239069	Diagnosis	NHW	RNA	0.567432
KDR	STG	0.52262	0.447279	0.242628	Diagnosis	NHB	RNA	0.567432
KDR	CN	1.33905	1.102	0.240931	CERAD Score	NHW	RNA	0.567432
KDR	DLPFC	0.265022	0.231608	0.252511	Diagnosis	All	RNA	0.581626
VEGFA	DLPFC	-0.209854	0.183988	0.254043	Diagnosis	All	RNA	0.582972
NRP2	STG	-0.760793	0.669473	0.255787	Diagnosis	NHB	RNA	0.584791
FLT4	DLPFC	-0.349965	0.30748	0.2575	CERAD Score	NHB	RNA	0.586528
VEGFB	CN	-0.576184	0.510577	0.261543	CERAD Score	NHB	RNA	0.593539
NRP1	DLPFC	-1.37689	1.23858	0.268132	Braak Stage	Hisp	TMT	0.603578
VEGFC	CN	0.844089	0.761084	0.267404	Any Amyloid	Hisp	RNA	0.603578
FLT1	STG	0.324316	0.290984	0.268911	Braak Stage	NHW	RNA	0.603578
NRP2	CN	1.27622	1.15825	0.270524	Any Amyloid	NHW	RNA	0.603662
VEGFA	CN	-0.56848	0.500611	0.271893	CERAD Score	NHW	RNA	0.603662
VEGFB	CN	-0.441195	0.399317	0.271194	Braak Stage	NHB	RNA	0.603662
FLT1	STG	0.497711	0.456434	0.275522	Any Amyloid	NHB	RNA	0.605165
NRP2	DLPFC	0.810487	0.740841	0.273951	Diagnosis	NHW	RNA	0.605165
NRP1	CN	-0.36922	0.336554	0.274741	Braak Stage	Hisp	RNA	0.605165
KDR	DLPFC	0.558037	0.511063	0.280105	Thal Phase	NHW	RNA	0.607654
NRP1	STG	0.643192	0.589682	0.278504	CERAD Score	NHB	RNA	0.607654
VEGFB	DLPFC	-1.01131	0.923956	0.280608	CERAD Score	Hisp	RNA	0.607654
VEGFB	STG	0.517556	0.475678	0.279023	Braak Stage	NHB	RNA	0.607654
NRP1	DLPFC	0.841833	0.787014	0.284775	Any Amyloid	NHW	TMT	0.610864
NRP1	CN	-0.508769	0.47385	0.286756	Thal Phase	Hisp	RNA	0.610864
NRP2	STG	0.719661	0.66677	0.284314	Thal Phase	Hisp	RNA	0.610864
VEGFA	DLPFC	0.569247	0.533851	0.286286	Any Amyloid	NHW	RNA	0.610864
VEGFA	DLPFC	0.531277	0.492034	0.287057	CERAD Score	NHW	RNA	0.610864
FLT1	DLPFC	-0.589454	0.547812	0.288705	CERAD Score	Hisp	RNA	0.612254
VEGFC	CN	-0.320876	0.30328	0.290046	Diagnosis	All	RNA	0.612985
NRP1	DLPFC	-0.606796	0.575253	0.291501	Any Amyloid	NHB	RNA	0.613949
FLT4	DLPFC	-0.293127	0.279227	0.29382	Any Amyloid	All	RNA	0.616721
NRP1	DLPFC	-0.384642	0.367273	0.296175	CERAD Score	All	RNA	0.61955
KDR	STG	0.269923	0.259926	0.301535	Braak Stage	Hisp	RNA	0.628624
FLT4	STG	0.389208	0.38104	0.310721	Thal Phase	Hisp	RNA	0.645587
FLT1	DLPFC	-0.332501	0.328849	0.314165	CERAD Score	NHB	RNA	0.650543
VEGFC	DLPFC	0.282345	0.279759	0.315394	Thal Phase	NHB	RNA	0.650701
NRP1	DLPFC	-1.26448	1.26199	0.316357	Any Amyloid	Hisp	RNA	0.650701
FLT4	CN	0.185691	0.185226	0.319652	Thal Phase	Hisp	RNA	0.655286
VEGFC	DLPFC	0.143284	0.144233	0.321215	Braak Stage	All	RNA	0.656302
NRP2	STG	-0.94545	0.952789	0.323211	Thal Phase	All	TMT	0.658194
VEGFA	DLPFC	-0.123798	0.125587	0.324957	Braak Stage	All	RNA	0.659537
FLT1	DLPFC	0.661453	0.673459	0.326015	Any Amyloid	NHW	RNA	0.659537
KDR	DLPFC	0.38835	0.401437	0.333345	Any Amyloid	NHB	RNA	0.672155
KDR	CN	-0.182129	0.189401	0.337035	Braak Stage	All	RNA	0.672975
KDR	CN	-0.402467	0.416254	0.337031	Thal Phase	Hisp	RNA	0.672975
NRP1	STG	-0.644675	0.664149	0.335098	Braak Stage	NHW	RNA	0.672975
VEGFA	DLPFC	-0.219701	0.236231	0.352359	Any Amyloid	All	RNA	0.67719
VEGFC	CN	-0.153765	0.163288	0.347126	Braak Stage	All	RNA	0.67719
FLT4	STG	0.243294	0.258629	0.348264	CERAD Score	All	RNA	0.67719
FLT4	DLPFC	0.210669	0.22505	0.349224	Diagnosis	All	RNA	0.67719
NRP1	CN	-1.23824	1.22598	0.346127	Thal Phase	NHW	RNA	0.67719
NRP1	STG	0.467717	0.49671	0.349289	Thal Phase	NHB	RNA	0.67719
VEGFA	CN	0.286835	0.306112	0.352061	Thal Phase	Hisp	RNA	0.67719
PGF	CN	0.638882	0.686131	0.351782	Any Amyloid	Hisp	RNA	0.67719
FLT4	DLPFC	0.839933	0.890059	0.345332	Any Amyloid	Hisp	RNA	0.67719
NRP1	CN	-1.10867	1.1401	0.344467	CERAD Score	NHW	RNA	0.67719
VEGFC	STG	0.253003	0.26426	0.340651	Braak Stage	Hisp	RNA	0.67719
VEGFC	DLPFC	0.24551	0.262615	0.352023	Braak Stage	Hisp	RNA	0.67719
NRP2	CN	-0.296551	0.32024	0.356908	Thal Phase	NHB	RNA	0.683796
FLT1	CN	0.194673	0.217378	0.371652	Thal Phase	All	RNA	0.694518
VEGFA	CN	-0.210618	0.235406	0.370949	Any Amyloid	All	RNA	0.694518
NRP1	CN	-0.258695	0.288491	0.372261	Thal Phase	NHB	RNA	0.694518
FLT1	STG	0.305242	0.341629	0.374344	Thal Phase	NHB	RNA	0.694518
KDR	CN	-0.402007	0.44838	0.369945	Any Amyloid	NHB	RNA	0.694518
VEGFA	STG	-0.32534	0.359472	0.365438	Diagnosis	NHW	RNA	0.694518
FLT1	CN	-0.628829	0.679157	0.367459	CERAD Score	NHW	RNA	0.694518
KDR	STG	0.384384	0.424902	0.373657	CERAD Score	NHW	RNA	0.694518
VEGFB	DLPFC	1.19258	1.30446	0.366356	CERAD Score	NHW	RNA	0.694518
FLT4	STG	0.59842	0.665029	0.374927	CERAD Score	Hisp	RNA	0.694518
FLT4	CN	0.131981	0.145317	0.365389	Braak Stage	NHB	RNA	0.694518
VEGFC	CN	0.29821	0.337646	0.380239	Thal Phase	Hisp	RNA	0.702243
VEGFA	DLPFC	-0.235899	0.272074	0.388084	Thal Phase	NHB	RNA	0.70816
FLT4	CN	0.41945	0.484795	0.386922	Any Amyloid	NHW	RNA	0.70816
VEGFC	DLPFC	-0.326764	0.379659	0.389415	Any Amyloid	NHB	RNA	0.70816
FLT1	CN	-0.5747	0.665911	0.388122	Diagnosis	Hisp	RNA	0.70816
FLT1	DLPFC	0.532269	0.612572	0.390352	CERAD Score	NHW	RNA	0.70816
VEGFB	DLPFC	0.417665	0.480567	0.386788	Braak Stage	Hisp	RNA	0.70816
KDR	CN	-0.681238	0.797865	0.393202	Any Amyloid	Hisp	RNA	0.709147
KDR	STG	0.45363	0.523677	0.392807	CERAD Score	Hisp	RNA	0.709147
NRP1	STG	-0.694335	0.815911	0.394773	Diagnosis	All	TMT	0.709899
NRP1	STG	-1.78916	2.10848	0.396128	Any Amyloid	Hisp	RNA	0.710259
VEGFC	STG	0.161057	0.192223	0.403043	Thal Phase	All	RNA	0.716392
FLT4	STG	-1.11728	1.33568	0.402881	Any Amyloid	Hisp	RNA	0.716392
VEGFC	DLPFC	-0.354452	0.423468	0.402581	Diagnosis	NHB	RNA	0.716392
VEGFC	DLPFC	0.802139	0.967692	0.40715	Any Amyloid	Hisp	RNA	0.721605
NRP1	DLPFC	-0.656648	0.802927	0.414613	CERAD Score	NHB	TMT	0.729929
NRP2	STG	-1.22319	1.49891	0.418967	Braak Stage	NHB	TMT	0.729929
VEGFA	DLPFC	-0.325671	0.397745	0.41679	Thal Phase	NHW	RNA	0.729929
KDR	STG	0.28568	0.348233	0.414914	Thal Phase	Hisp	RNA	0.729929
NRP1	CN	-1.26277	1.55054	0.415415	Any Amyloid	NHW	RNA	0.729929
KDR	DLPFC	0.526218	0.649917	0.41813	Diagnosis	Hisp	RNA	0.729929
NRP1	STG	-0.219556	0.273332	0.42246	Braak Stage	All	RNA	0.733618
PGF	CN	-0.190942	0.237466	0.42347	Thal Phase	NHB	RNA	0.733618
VEGFC	DLPFC	-0.387213	0.482069	0.425642	Thal Phase	NHW	RNA	0.735309
FLT4	DLPFC	-0.472538	0.588891	0.4273	CERAD Score	NHW	RNA	0.736105
NRP2	STG	0.486707	0.611181	0.428566	Braak Stage	NHW	RNA	0.736225
FLT1	STG	0.350894	0.445039	0.430429	Diagnosis	NHB	RNA	0.737364
FLT4	STG	-0.679406	0.867657	0.433606	Any Amyloid	NHW	RNA	0.740744
FLT1	DLPFC	-0.334239	0.429461	0.436406	Any Amyloid	NHB	RNA	0.743461
FLT4	CN	-0.276032	0.357534	0.440089	Diagnosis	Hisp	RNA	0.747665
VEGFC	DLPFC	0.235441	0.30786	0.446944	Thal Phase	Hisp	RNA	0.755376
VEGFB	STG	0.464162	0.607021	0.447084	Braak Stage	NHW	RNA	0.755376
NRP2	STG	0.195325	0.257665	0.449008	Braak Stage	All	RNA	0.756547
NRP2	DLPFC	-0.775519	1.03131	0.452067	Any Amyloid	NHB	TMT	0.759621
NRP2	STG	18.0294	22.1951	0.453534	Thal Phase	Hisp	TMT	0.76001
NRP1	DLPFC	0.576797	0.770534	0.455364	Thal Phase	NHB	TMT	0.761003
KDR	STG	0.297399	0.400913	0.458206	Any Amyloid	NHB	RNA	0.762633
FLT4	CN	-0.0966496	0.130061	0.45882	Braak Stage	Hisp	RNA	0.762633
NRP1	DLPFC	0.383626	0.524985	0.465499	Thal Phase	All	TMT	0.764969
NRP2	DLPFC	1.5391	2.11983	0.467808	Any Amyloid	Hisp	TMT	0.764969
NRP2	DLPFC	-0.744351	1.02282	0.466769	Diagnosis	NHB	TMT	0.764969
FLT1	CN	0.608628	0.836698	0.46697	Any Amyloid	NHW	RNA	0.764969
FLT1	CN	0.487569	0.675651	0.470523	Any Amyloid	Hisp	RNA	0.764969
VEGFC	STG	0.512116	0.711103	0.47142	Diagnosis	Hisp	RNA	0.764969
NRP2	CN	0.668647	0.906676	0.470894	CERAD Score	NHW	RNA	0.764969
KDR	CN	-0.187856	0.258158	0.46808	Braak Stage	NHB	RNA	0.764969
NRP2	CN	-0.188611	0.256954	0.464215	Braak Stage	NHB	RNA	0.764969
KDR	CN	-0.331446	0.462886	0.473966	Diagnosis	NHB	RNA	0.766284
KDR	DLPFC	0.201172	0.28041	0.474722	Braak Stage	Hisp	RNA	0.766284
VEGFB	CN	-0.383136	0.540042	0.479876	Thal Phase	NHB	RNA	0.772576
PGF	CN	0.228521	0.323159	0.481892	Thal Phase	Hisp	RNA	0.773795
PGF	CN	-0.115196	0.167944	0.493618	Thal Phase	All	RNA	0.774494
NRP2	CN	-0.164017	0.241394	0.497692	Thal Phase	All	RNA	0.774494
NRP2	DLPFC	-1.09135	1.57595	0.488621	Diagnosis	Hisp	TMT	0.774494
NRP1	DLPFC	1.38991	1.99743	0.48893	CERAD Score	Hisp	TMT	0.774494
NRP1	STG	0.521087	0.760001	0.496308	Thal Phase	NHW	RNA	0.774494
NRP2	DLPFC	0.342109	0.498276	0.494581	Thal Phase	Hisp	RNA	0.774494
PGF	CN	0.345195	0.508015	0.496823	Any Amyloid	NHW	RNA	0.774494
FLT4	CN	0.18672	0.267672	0.485446	Any Amyloid	NHB	RNA	0.774494
FLT4	DLPFC	-0.257283	0.381412	0.499958	Diagnosis	NHB	RNA	0.774494
KDR	CN	-0.225436	0.329319	0.495055	CERAD Score	NHB	RNA	0.774494
NRP2	STG	-0.360621	0.529717	0.497882	CERAD Score	NHB	RNA	0.774494
NRP1	STG	-0.733641	1.05758	0.492875	CERAD Score	Hisp	RNA	0.774494
KDR	DLPFC	-0.354378	0.520229	0.499878	CERAD Score	Hisp	RNA	0.774494
VEGFC	DLPFC	-0.217648	0.312685	0.488572	Braak Stage	NHW	RNA	0.774494
NRP2	CN	0.218528	0.324155	0.501473	Braak Stage	Hisp	RNA	0.774889
PGF	CN	-0.151703	0.226625	0.50324	Any Amyloid	All	RNA	0.775671
FLT4	CN	0.0832468	0.125102	0.506548	CERAD Score	All	RNA	0.777779
NRP1	STG	0.277984	0.418155	0.507137	CERAD Score	All	RNA	0.777779
VEGFA	DLPFC	-0.1685	0.253581	0.508447	Braak Stage	NHW	RNA	0.777847
KDR	CN	0.167533	0.261867	0.523115	Thal Phase	All	RNA	0.779306
VEGFB	DLPFC	-0.31511	0.494739	0.524177	Any Amyloid	All	RNA	0.779306
VEGFC	STG	0.199669	0.309957	0.519457	Any Amyloid	All	RNA	0.779306
NRP1	DLPFC	-0.370243	0.564931	0.512225	Diagnosis	All	TMT	0.779306
NRP2	DLPFC	-0.40843	0.626787	0.517459	Thal Phase	NHW	TMT	0.779306
NRP2	DLPFC	-0.661866	1.03937	0.525838	Thal Phase	Hisp	TMT	0.779306
NRP1	STG	-1.2149	1.89969	0.525873	Thal Phase	NHW	TMT	0.779306
VEGFC	CN	-0.794312	1.1644	0.517065	Thal Phase	NHW	RNA	0.779306
VEGFA	DLPFC	0.158533	0.23992	0.510897	Thal Phase	Hisp	RNA	0.779306
VEGFA	STG	0.450378	0.697681	0.51858	Any Amyloid	NHW	RNA	0.779306
FLT4	DLPFC	-0.413335	0.649821	0.524727	Any Amyloid	NHW	RNA	0.779306
VEGFC	CN	-0.515791	0.787727	0.521368	CERAD Score	NHW	RNA	0.779306
FLT1	DLPFC	0.154254	0.23882	0.519765	Braak Stage	Hisp	RNA	0.779306
NRP1	STG	2.46836	3.63668	0.527441	Thal Phase	Hisp	TMT	0.779751
VEGFA	STG	-0.122242	0.194777	0.531156	CERAD Score	All	RNA	0.783359
NRP2	DLPFC	-0.452092	0.733272	0.538317	CERAD Score	NHB	TMT	0.788249
FLT1	DLPFC	0.181469	0.292974	0.537634	Thal Phase	Hisp	RNA	0.788249
FLT4	CN	0.310771	0.502177	0.536017	Diagnosis	NHW	RNA	0.788249
NRP1	DLPFC	-0.203379	0.333695	0.542208	Diagnosis	All	RNA	0.792062
VEGFB	DLPFC	0.833772	1.38527	0.547251	Any Amyloid	NHW	RNA	0.797533
FLT4	CN	0.210024	0.343271	0.548746	CERAD Score	NHW	RNA	0.797822
VEGFC	CN	-0.179825	0.303684	0.553754	Any Amyloid	All	RNA	0.801315
NRP2	DLPFC	-0.262389	0.442369	0.553084	Diagnosis	All	TMT	0.801315
NRP2	DLPFC	-0.411795	0.697907	0.556044	Thal Phase	NHB	TMT	0.802739
FLT4	CN	0.110237	0.1874	0.557563	CERAD Score	NHB	RNA	0.803048
VEGFC	STG	-0.527021	0.90495	0.560313	Any Amyloid	NHW	RNA	0.805123
NRP2	STG	0.256834	0.448224	0.567915	Braak Stage	Hisp	RNA	0.814144
NRP1	DLPFC	-0.237546	0.43188	0.5823	Any Amyloid	All	RNA	0.815751
KDR	STG	0.101674	0.181645	0.576442	CERAD Score	All	RNA	0.815751
NRP2	STG	0.220474	0.393312	0.575099	Diagnosis	All	RNA	0.815751
NRP1	STG	-0.491807	0.891057	0.580992	Diagnosis	NHW	TMT	0.815751
NRP1	DLPFC	0.567724	0.995088	0.570876	Thal Phase	NHW	RNA	0.815751
KDR	DLPFC	0.194326	0.349271	0.579703	Thal Phase	Hisp	RNA	0.815751
VEGFA	CN	0.361056	0.654108	0.580961	Any Amyloid	Hisp	RNA	0.815751
NRP1	CN	0.475055	0.856495	0.579134	Any Amyloid	Hisp	RNA	0.815751
KDR	DLPFC	0.216257	0.383312	0.572632	Diagnosis	NHW	RNA	0.815751
VEGFB	CN	0.257755	0.463312	0.578987	Braak Stage	Hisp	RNA	0.815751
VEGFB	CN	-0.15304	0.280708	0.586031	Braak Stage	All	RNA	0.819112
KDR	DLPFC	0.144918	0.268203	0.588971	Any Amyloid	All	RNA	0.821354
NRP2	DLPFC	-0.505532	0.946354	0.595578	Thal Phase	NHW	RNA	0.828689
VEGFC	DLPFC	-0.148152	0.27974	0.597444	CERAD Score	NHB	RNA	0.829408
NRP2	DLPFC	0.222191	0.422558	0.599886	Braak Stage	NHB	RNA	0.830924
FLT4	STG	0.636932	1.21301	0.602221	Braak Stage	NHB	TMT	0.832283
VEGFA	CN	-0.527555	1.02137	0.605493	Diagnosis	NHW	RNA	0.834929
NRP1	DLPFC	-0.715544	1.40217	0.609833	Any Amyloid	NHW	RNA	0.839032
VEGFB	DLPFC	0.518159	1.02231	0.61226	Diagnosis	Hisp	RNA	0.840492
FLT4	CN	0.0869252	0.17378	0.616932	Any Amyloid	All	RNA	0.842497
PGF	CN	-0.0612449	0.126032	0.627367	Braak Stage	All	RNA	0.842497
NRP1	DLPFC	-0.188569	0.395102	0.633315	Braak Stage	All	TMT	0.842497
NRP2	STG	-0.353171	0.745221	0.636321	Braak Stage	All	TMT	0.842497
NRP1	DLPFC	0.224451	0.452451	0.620026	CERAD Score	All	TMT	0.842497
NRP1	DLPFC	0.46022	0.957131	0.632914	Thal Phase	NHW	TMT	0.842497
NRP1	DLPFC	0.363141	0.760787	0.633132	Diagnosis	NHW	TMT	0.842497
NRP2	DLPFC	0.274873	0.579939	0.635522	Diagnosis	NHW	TMT	0.842497
NRP2	STG	-1.72769	3.48156	0.619726	Any Amyloid	NHB	TMT	0.842497
NRP2	STG	0.489088	1.02909	0.636193	Braak Stage	NHW	TMT	0.842497
NRP2	CN	0.521624	1.00512	0.619784	Thal Phase	NHW	RNA	0.842497
FLT4	DLPFC	0.225146	0.458249	0.625352	Thal Phase	NHW	RNA	0.842497
NRP2	STG	-0.330542	0.682955	0.628394	Any Amyloid	NHB	RNA	0.842497
VEGFB	STG	0.613129	1.30463	0.63838	Any Amyloid	Hisp	RNA	0.842497
KDR	CN	0.912663	1.90856	0.632511	Diagnosis	NHW	RNA	0.842497
FLT4	CN	0.135397	0.283894	0.633414	Diagnosis	NHB	RNA	0.842497
FLT1	DLPFC	-0.286952	0.602764	0.634031	Diagnosis	Hisp	RNA	0.842497
PGF	CN	0.208796	0.440988	0.637821	CERAD Score	Hisp	RNA	0.842497
NRP1	DLPFC	0.254789	0.551223	0.64392	Any Amyloid	All	TMT	0.842576
NRP2	STG	-1.64157	3.50727	0.642923	CERAD Score	NHB	TMT	0.842576
FLT1	STG	0.614507	1.30535	0.640191	Braak Stage	NHB	TMT	0.842576
NRP1	CN	-0.361618	0.777474	0.641846	Diagnosis	Hisp	RNA	0.842576
FLT4	CN	0.0786485	0.171042	0.645646	Diagnosis	All	RNA	0.843041
NRP2	DLPFC	-0.220372	0.487272	0.651083	Any Amyloid	All	TMT	0.848339
VEGFC	CN	-0.474788	1.07319	0.658194	Diagnosis	NHW	RNA	0.855792
NRP2	STG	0.202826	0.461683	0.661646	Thal Phase	NHB	RNA	0.856504
VEGFC	DLPFC	0.344526	0.7939	0.664313	Any Amyloid	NHW	RNA	0.856504
VEGFC	DLPFC	0.278238	0.631173	0.661836	CERAD Score	Hisp	RNA	0.856504
VEGFA	STG	-0.0979765	0.224718	0.663768	Braak Stage	Hisp	RNA	0.856504
FLT1	STG	-2.31151	5.10496	0.669665	Thal Phase	Hisp	TMT	0.861598
VEGFA	STG	0.370681	0.889612	0.676914	Any Amyloid	Hisp	RNA	0.869107
NRP1	STG	0.135534	0.327918	0.679789	Thal Phase	All	RNA	0.870076
NRP1	STG	0.214812	0.521663	0.680499	Any Amyloid	All	RNA	0.870076
FLT4	DLPFC	0.129221	0.315845	0.683627	Braak Stage	NHW	RNA	0.872263
KDR	STG	0.101325	0.253914	0.689856	Any Amyloid	All	RNA	0.875255
NRP1	STG	0.165983	0.420565	0.693088	Diagnosis	All	RNA	0.875255
FLT4	STG	-2.08627	4.95513	0.691217	Thal Phase	Hisp	TMT	0.875255
PGF	CN	-0.155895	0.388266	0.693042	CERAD Score	NHW	RNA	0.875255
VEGFA	CN	-0.0875303	0.219436	0.690662	Braak Stage	Hisp	RNA	0.875255
NRP2	CN	-0.135676	0.364373	0.70963	Any Amyloid	All	RNA	0.881508
FLT4	CN	0.0336139	0.0912198	0.712769	Braak Stage	All	RNA	0.881508
VEGFC	DLPFC	-0.0868286	0.228874	0.704796	CERAD Score	All	RNA	0.881508
KDR	DLPFC	-0.0707389	0.192619	0.713806	CERAD Score	All	RNA	0.881508
NRP2	DLPFC	0.151393	0.406232	0.709768	CERAD Score	All	RNA	0.881508
PGF	CN	-0.0846523	0.23047	0.713393	Diagnosis	All	RNA	0.881508
VEGFC	DLPFC	0.0863393	0.230939	0.708508	Diagnosis	All	RNA	0.881508
VEGFA	DLPFC	-0.254259	0.663746	0.70167	Any Amyloid	Hisp	RNA	0.881508
FLT4	STG	0.165091	0.446463	0.71155	Diagnosis	NHW	RNA	0.881508
FLT4	STG	0.348991	0.912362	0.70208	Diagnosis	Hisp	RNA	0.881508
VEGFA	DLPFC	0.0786239	0.209947	0.708799	Braak Stage	Hisp	RNA	0.881508
FLT4	DLPFC	-0.0806248	0.222789	0.717801	CERAD Score	All	RNA	0.883104
KDR	STG	0.371129	1.03038	0.718706	Diagnosis	Hisp	RNA	0.883104
FLT1	CN	-0.153539	0.427399	0.720843	CERAD Score	Hisp	RNA	0.883104
NRP1	DLPFC	0.184112	0.512249	0.720305	Braak Stage	NHW	RNA	0.883104
NRP2	DLPFC	0.18683	0.526035	0.722696	CERAD Score	NHW	TMT	0.883615
NRP1	STG	-1.67392	4.89534	0.732395	Any Amyloid	NHB	TMT	0.888408
NRP1	STG	-1.6931	4.8937	0.731626	CERAD Score	NHB	TMT	0.888408
VEGFA	DLPFC	-0.118609	0.344622	0.730718	Diagnosis	NHW	RNA	0.888408
VEGFB	DLPFC	-0.245215	0.711565	0.730385	Diagnosis	NHB	RNA	0.888408
NRP1	STG	0.229847	0.68631	0.737698	Any Amyloid	NHB	RNA	0.891541
VEGFB	CN	0.232758	0.691851	0.737877	CERAD Score	Hisp	RNA	0.891541
VEGFC	DLPFC	-0.0946127	0.294212	0.747771	Any Amyloid	All	RNA	0.892565
NRP2	STG	0.160978	0.49174	0.743392	Any Amyloid	All	RNA	0.892565
NRP2	STG	-0.12073	0.369877	0.744541	CERAD Score	All	RNA	0.892565
NRP2	STG	-1.14563	3.66646	0.754689	Diagnosis	NHB	TMT	0.892565
VEGFC	CN	-0.31378	0.980727	0.749009	Any Amyloid	NHW	RNA	0.892565
NRP1	STG	0.450991	1.40063	0.747459	Any Amyloid	NHW	RNA	0.892565
NRP2	CN	0.379575	1.16034	0.743573	Diagnosis	NHW	RNA	0.892565
FLT1	DLPFC	0.136998	0.433879	0.75219	Diagnosis	NHB	RNA	0.892565
VEGFC	CN	0.190718	0.583445	0.743756	Diagnosis	Hisp	RNA	0.892565
VEGFA	STG	0.182279	0.577011	0.754506	CERAD Score	NHW	RNA	0.892565
KDR	DLPFC	0.0824267	0.262926	0.754491	CERAD Score	NHB	RNA	0.892565
FLT1	CN	0.0861335	0.279213	0.757712	Any Amyloid	All	RNA	0.892706
FLT4	CN	-0.121633	0.37743	0.756661	Thal Phase	NHW	RNA	0.892706
VEGFB	DLPFC	-0.123055	0.401572	0.759579	CERAD Score	All	RNA	0.893196
NRP2	DLPFC	0.168792	0.557817	0.763048	Braak Stage	NHW	RNA	0.895562
NRP1	STG	0.261132	0.877926	0.766129	Diagnosis	NHW	RNA	0.897466
VEGFB	CN	-0.142495	0.492017	0.772111	Any Amyloid	All	RNA	0.902753
NRP1	STG	-1.34375	4.86317	0.782309	Diagnosis	NHB	TMT	0.907064
VEGFA	STG	-0.0797713	0.289324	0.783615	Thal Phase	Hisp	RNA	0.907064
KDR	DLPFC	0.16498	0.594655	0.781443	Any Amyloid	NHW	RNA	0.907064
FLT1	CN	-0.271986	0.976575	0.780621	Diagnosis	NHW	RNA	0.907064
NRP1	STG	0.316616	1.14715	0.784647	CERAD Score	NHW	RNA	0.907064
VEGFC	DLPFC	-0.194629	0.691212	0.779796	CERAD Score	NHW	RNA	0.907064
VEGFA	DLPFC	-0.137484	0.530389	0.79547	Diagnosis	Hisp	RNA	0.91785
FLT4	DLPFC	0.0891552	0.345493	0.797113	Thal Phase	Hisp	RNA	0.918024
NRP1	DLPFC	-0.341605	1.36684	0.803993	CERAD Score	NHW	RNA	0.924216
KDR	CN	-0.0635916	0.259245	0.806482	CERAD Score	All	RNA	0.925348
VEGFC	CN	-0.049031	0.201527	0.808043	Thal Phase	All	RNA	0.925413
NRP2	STG	-0.414998	1.74672	0.812201	Any Amyloid	All	TMT	0.925827
NRP2	STG	-0.415139	1.74659	0.812922	CERAD Score	All	TMT	0.925827
VEGFB	DLPFC	-0.153844	0.647292	0.812819	Thal Phase	Hisp	RNA	0.925827
FLT1	STG	0.181129	0.774069	0.814988	Any Amyloid	Hisp	RNA	0.926465
NRP1	DLPFC	-0.220244	0.980197	0.822218	Any Amyloid	NHB	TMT	0.931241
VEGFB	CN	0.242329	1.07272	0.821278	Any Amyloid	Hisp	RNA	0.931241
NRP1	STG	-0.223934	1.0414	0.830137	Thal Phase	All	TMT	0.935347
NRP1	CN	-0.127373	0.589809	0.829851	CERAD Score	Hisp	RNA	0.935347
KDR	STG	0.0573804	0.266892	0.830405	Braak Stage	NHW	RNA	0.935347
NRP1	DLPFC	-0.561998	2.80468	0.841185	Any Amyloid	Hisp	TMT	0.942311
NRP2	STG	0.293159	1.44504	0.840191	Thal Phase	NHW	TMT	0.942311
VEGFA	CN	-0.148323	0.74001	0.841141	Any Amyloid	NHW	RNA	0.942311
VEGFC	STG	0.149545	0.748724	0.843186	CERAD Score	NHW	RNA	0.942835
NRP2	STG	-2.92977	15.0554	0.845707	Any Amyloid	NHW	TMT	0.943937
FLT1	CN	0.0727999	0.391557	0.853058	Thal Phase	Hisp	RNA	0.948699
FLT1	STG	0.1415	0.755946	0.852917	CERAD Score	NHW	RNA	0.948699
NRP1	DLPFC	0.104351	0.602087	0.862503	Braak Stage	NHW	TMT	0.954279
FLT1	STG	0.0569232	0.327965	0.862731	Thal Phase	Hisp	RNA	0.954279
NRP2	DLPFC	0.0910371	0.521181	0.861654	CERAD Score	NHB	RNA	0.954279
VEGFC	STG	0.0504386	0.295191	0.86477	Thal Phase	NHB	RNA	0.954818
PGF	CN	-0.0904998	0.544869	0.868083	Diagnosis	NHW	RNA	0.955046
FLT4	STG	-0.0569945	0.341511	0.867945	Braak Stage	NHW	RNA	0.955046
NRP1	DLPFC	-0.224663	1.40027	0.872884	Thal Phase	Hisp	TMT	0.956905
FLT1	STG	0.232914	1.43593	0.871905	Thal Phase	NHB	TMT	0.956905
VEGFA	DLPFC	-0.0236332	0.152189	0.876724	Thal Phase	All	RNA	0.959404
NRP1	DLPFC	0.0952797	0.652862	0.884116	Braak Stage	NHB	TMT	0.962356
FLT4	STG	0.20007	1.3578	0.883545	Thal Phase	NHB	TMT	0.962356
VEGFC	STG	-0.0520023	0.350816	0.882605	Thal Phase	Hisp	RNA	0.962356
FLT4	DLPFC	-0.0344234	0.2493	0.890386	Braak Stage	NHB	RNA	0.967469
NRP1	STG	-0.0553861	0.409573	0.892685	Braak Stage	NHB	RNA	0.968256
FLT1	DLPFC	-0.0346963	0.287833	0.904053	Any Amyloid	All	RNA	0.970773
NRP2	CN	-0.0463146	0.364268	0.898826	Diagnosis	All	RNA	0.970773
NRP2	DLPFC	0.0484901	0.396702	0.902755	CERAD Score	All	TMT	0.970773
NRP2	STG	0.15806	1.28075	0.901781	Diagnosis	NHW	TMT	0.970773
NRP2	DLPFC	-0.132226	1.10181	0.904477	Any Amyloid	NHW	RNA	0.970773
VEGFC	DLPFC	-0.0284552	0.223847	0.899038	Braak Stage	NHB	RNA	0.970773
NRP2	DLPFC	-0.0726074	0.628189	0.907984	Any Amyloid	NHW	TMT	0.97267
NRP2	CN	0.0513557	0.457679	0.910988	Thal Phase	Hisp	RNA	0.97267
KDR	CN	-0.0871864	0.77523	0.910455	Diagnosis	Hisp	RNA	0.97267
VEGFC	STG	-0.0444901	0.4122	0.914049	Diagnosis	NHB	RNA	0.974246
KDR	CN	-0.0360013	0.350408	0.918168	Diagnosis	All	RNA	0.975257
NRP2	DLPFC	-0.057217	0.554084	0.917852	Braak Stage	NHB	TMT	0.975257
NRP2	CN	-0.0173608	0.191134	0.927689	Braak Stage	All	RNA	0.975878
NRP1	DLPFC	-0.105331	1.05698	0.92062	Diagnosis	NHB	TMT	0.975878
NRP2	DLPFC	0.0598607	0.651247	0.926764	Any Amyloid	NHB	RNA	0.975878
KDR	STG	-0.108142	1.12259	0.923256	Any Amyloid	Hisp	RNA	0.975878
FLT4	DLPFC	0.037891	0.413645	0.927014	Diagnosis	NHW	RNA	0.975878
FLT4	CN	-0.0196975	0.217783	0.928274	CERAD Score	Hisp	RNA	0.975878
VEGFB	CN	0.0314138	0.359503	0.930457	CERAD Score	All	RNA	0.976503
NRP2	DLPFC	-0.0371537	0.492824	0.939905	Any Amyloid	All	RNA	0.979659
PGF	CN	-0.0344688	0.43088	0.938479	Thal Phase	NHW	RNA	0.979659
FLT4	STG	0.0334317	0.41882	0.936717	Thal Phase	NHW	RNA	0.979659
VEGFC	STG	0.0654923	0.862164	0.939449	Any Amyloid	Hisp	RNA	0.979659
NRP2	DLPFC	0.0471015	0.641054	0.941428	Diagnosis	NHB	RNA	0.979659
NRP1	STG	0.0472188	0.667229	0.943582	Diagnosis	NHB	RNA	0.979944
VEGFA	STG	0.0405971	0.587294	0.94489	Diagnosis	Hisp	RNA	0.979944
NRP2	STG	0.0464389	0.952316	0.961107	Diagnosis	All	TMT	0.992798
FLT1	STG	-0.0510921	1.00827	0.959586	Any Amyloid	NHW	RNA	0.992798
NRP2	CN	0.0399229	0.849172	0.962502	Any Amyloid	Hisp	RNA	0.992798
VEGFA	CN	-0.0182954	0.400549	0.96374	CERAD Score	Hisp	RNA	0.992798
NRP2	DLPFC	0.0404388	1.05576	0.969647	CERAD Score	NHW	RNA	0.997212
KDR	CN	0.0050568	0.346413	0.988353	Any Amyloid	All	RNA	0.999984
VEGFA	STG	0.00423471	0.241519	0.986011	Any Amyloid	All	RNA	0.999984
FLT4	STG	-0.0019711	0.317464	0.995046	Any Amyloid	All	RNA	0.999984
FLT1	DLPFC	-0.000414642	0.228645	0.998555	CERAD Score	All	RNA	0.999984
VEGFB	CN	0.0128585	0.488332	0.978993	Diagnosis	All	RNA	0.999984
NRP2	DLPFC	-0.00323895	0.452462	0.994292	Braak Stage	NHW	TMT	0.999984
FLT1	STG	-1531.46	89757.9	0.986387	Any Amyloid	NHW	TMT	0.999984
FLT4	STG	-947.322	61237.2	0.987657	Any Amyloid	NHW	TMT	0.999984
NRP1	STG	-680.297	665027	0.999184	Any Amyloid	NHW	TMT	0.999984
FLT1	STG	-38.1661	259434	0.999883	Diagnosis	Hisp	TMT	0.999984
FLT4	STG	-37.5575	245286	0.999878	Diagnosis	Hisp	TMT	0.999984
NRP1	STG	-36.1182	341712	0.999916	Diagnosis	Hisp	TMT	0.999984
NRP2	STG	12.623	618019	0.999984	Diagnosis	Hisp	TMT	0.999984
KDR	DLPFC	0.00358448	0.722965	0.996044	Any Amyloid	Hisp	RNA	0.999984
KDR	DLPFC	0.0113509	0.461129	0.98049	CERAD Score	NHW	RNA	0.999984
VEGFA	DLPFC	0.0010615	0.475043	0.998229	CERAD Score	Hisp	RNA	0.999984
VEGFB	DLPFC	-0.00529072	0.420752	0.989986	Braak Stage	NHB	RNA	0.999984
